# Supplementary material for: HOO• as the Chain Carrier for the Autocatalytic Photooxidation of Benzylic Alcohols
Source: Molecules. 2024 Jul 22;29(14):3429. doi: 10.3390/molecules29143429 (PMC11279666; doi:10.3390/molecules29143429)
Supplement: Supplementary file 1 [file molecules-29-03429-s001.zip]

Archive with 1 entries (1 files):
- molecules-3008279-supplementary.pdf
